# Supplementary material for: Functional representativeness and distinctiveness of reintroduced birds and mammals in Europe
Source: Sci Rep. 2022 Mar 8;12:4081. doi: 10.1038/s41598-022-07991-x (PMC8904635; doi:10.1038/s41598-022-07991-x)
Supplement: Supplementary file 1 — Dataset S1. [file 41598_2022_7991_MOESM1_ESM.xlsx]

## Sheet: MAMMALS
ORDER	SPECIES	FDist score	FDist rank	DIET								FORAGING STRATUM	ACTIVITY			BODY MASS (grams)
				Invertebrate	Vertebrate	Fish	Scavenge	Fruit	Nectar	Seed	Plant		Nocturnal	Crepuscular	Diurnal
CARNIVORA	Martes martes	0.238833	4	0	1	0	0	1	0	0	0	Scansorial	1	0	0	1300
RODENTIA	Glis glis	0.206523	9	0	0	0	0	1	0	1	0	Arboreal	1	1	0	128.09
RODENTIA	Muscardinus avellanarius	0.189294	13	1	0	0	0	1	1	0	1	Arboreal	1	0	0	27.5
RODENTIA	Sciurus vulgaris	0.188397	14	0	0	0	0	1	0	1	1	Arboreal	0	0	1	333
CARNIVORA	Meles meles	0.147897	23	1	1	0	0	1	0	1	1	Ground	0	0	1	13000
CARNIVORA	Ursus arctos	0.136856	25	1	1	0	0	1	0	0	1	Ground	0	1	1	180520
RODENTIA	Cricetus cricetus	0.11485	31	1	1	0	0	0	0	0	1	Ground	0	1	0	510
RODENTIA	Marmota bobak	0.0982331	33	0	0	0	0	1	0	1	1	Ground	0	0	1	5500
RODENTIA	Marmota marmota	0.0982331	34	0	0	0	0	1	0	1	1	Ground	0	0	1	2010
CARNIVORA	Lutra lutra	0.0929115	35	1	1	1	0	0	0	0	0	Ground	1	1	1	8785.14
CARNIVORA	Felis silvestris	0.0884012	36	1	1	0	0	0	0	0	0	Ground	1	1	0	5099.99
CARNIVORA	Lynx lynx	0.0585205	47	0	1	0	0	0	0	0	0	Ground	1	0	0	17950
CARNIVORA	Mustela lutreola	0.056251	49	1	1	0	0	0	0	0	0	Ground	1	1	0	440
CARNIVORA	Lynx pardinus	0.0545091	51	0	1	0	0	0	0	0	0	Ground	1	0	0	9400
RODENTIA	Arvicola amphibius	0.046419	57	0	0	0	0	1	0	0	1	Ground	1	1	1	120
ARTIODACTYLA	Cervus elaphus	0.0417557	72	0	0	0	0	0	0	0	1	Ground	1	1	0	165016
RODENTIA	Micromys minutus	0.0377406	80	1	0	0	0	0	0	1	1	Ground	1	1	1	6
ARTIODACTYLA	Alces alces	0.0347146	88	0	0	0	0	0	0	0	1	Ground	1	1	0	356998
ARTIODACTYLA	Bison bonasus	0.0347146	89	0	0	0	0	0	0	0	1	Ground	1	1	1	500000
LAGOMORPHA	Oryctolagus cuniculus	0.0294958	93	0	0	0	0	0	0	0	1	Ground	1	0	0	1832.22
RODENTIA	Spermophilus citellus	0.0242807	109	1	0	0	0	0	0	1	1	Ground	0	0	1	290
ARTIODACTYLA	Capreolus capreolus	0.0221128	126	0	0	0	0	0	0	0	1	Ground	1	1	1	22500
RODENTIA	Castor fiber	0.0221128	127	0	0	0	0	0	0	0	1	Ground	1	1	0	19000
ARTIODACTYLA	Capra ibex	0.0220237	128	0	0	0	0	0	0	0	1	Ground	0	1	1	85166.5
ARTIODACTYLA	Rangifer tarandus	0.0220237	129	0	0	0	0	0	0	0	1	Ground	0	0	1	86034
ARTIODACTYLA	Capra pyrenaica	0.0208519	135	0	0	0	0	0	0	0	1	Ground	0	1	1	50000
ARTIODACTYLA	Rupicapra rupicapra	0.0208192	139	0	0	0	0	0	0	0	1	Ground	0	1	1	26100
ARTIODACTYLA	Rupicapra pyrenaica	0.0197873	145	0	0	0	0	0	0	0	1	Ground	0	1	1	30000

## Sheet: BIRDS
ORDER	SPECIES	FDist score	FDist rank	DIET								FORAGING STRATUM							ACTIVITY (Nocturnal = 1)	BODY MASS (grams)
				Invertebrate	Vertebrate	Fish	Scavenge	Fruit	Nectar	Seed	Plant	Water below surface	Water around surface	Ground	Understory	Midhigh	Canopy	Aerial
Passeriformes	Corvus corax	0.280657	5	1	1	1	1	1	0	1	1	0	0	1	0	1	0	1	0	927.97
Accipitriformes	Pandion haliaetus	0.255172	14	0	0	1	0	0	0	0	0	1	1	0	0	0	0	0	0	1483.2
Otidiformes	Otis tarda	0.246833	17	1	1	0	0	0	0	0	1	0	0	1	1	0	0	0	0	6759.92
Accipitriformes	Haliaeetus albicilla	0.233258	21	0	1	1	1	0	0	0	0	0	1	1	0	1	0	1	0	4729.27
Anseriformes	Anser anser	0.194544	48	0	0	0	0	1	0	1	1	0	1	1	0	0	0	0	0	3302.41
Gruiformes	Porphyrio porphyrio	0.181552	73	1	1	0	0	0	0	1	1	0	1	1	1	0	0	0	0	773.88
Galliformes	Bonasa bonasia	0.174734	88	0	0	0	0	1	0	1	1	0	0	1	0	0	0	0	0	429
Gruiformes	Grus grus	0.172765	90	1	1	0	0	1	0	1	1	0	1	1	0	0	0	0	0	5499.99
Galliformes	Tetrao urogallus	0.171875	92	0	0	0	0	1	0	0	1	0	0	1	0	0	0	0	0	2716.61
Falconiformes	Falco naumanni	0.166226	100	1	0	0	0	0	0	0	0	0	0	1	1	1	0	1	0	152.06
Gruiformes	Crex crex	0.156178	113	1	1	0	0	0	0	1	1	0	0	1	1	0	0	0	0	154.91
Anseriformes	Anser erythropus	0.150218	117	0	0	0	0	0	0	0	1	0	1	1	0	0	0	0	0	1755.5
Strigiformes	Bubo bubo	0.13706	127	1	1	0	0	0	0	0	0	0	0	1	1	1	0	0	1	2668.51
Strigiformes	Glaucidium passerinum	0.133055	133	0	1	0	0	0	0	0	0	0	0	1	1	1	0	0	1	57.87
Falconiformes	Falco tinnunculus	0.115031	145	1	1	0	0	0	0	0	0	0	0	1	1	1	0	0	0	183.21
Falconiformes	Falco cherrug	0.114681	146	0	1	0	0	0	0	0	0	0	0	1	1	1	0	1	0	961.21
Galliformes	Alectoris graeca	0.108082	160	1	0	0	0	0	0	0	1	0	0	1	0	0	0	0	0	594.11
Accipitriformes	Gypaetus barbatus	0.100464	175	0	0	0	1	0	0	0	0	0	0	1	0	0	0	0	0	5694.98
Gruiformes	Fulica cristata	0.0976458	179	1	0	0	1	0	0	1	1	1	1	0	0	0	0	0	0	826
Accipitriformes	Aquila adalberti	0.0975819	180	0	1	0	0	0	0	0	0	0	0	1	0	0	0	0	0	2958.03
Accipitriformes	Aegypius monachus	0.0975294	181	0	0	0	1	0	0	0	0	0	0	1	0	0	0	0	0	9320.55
Accipitriformes	Gyps fulvus	0.0975294	182	0	0	0	1	0	0	0	0	0	0	1	0	0	0	0	0	7435.99
Accipitriformes	Milvus milvus	0.0962202	185	0	1	0	1	0	0	0	0	0	0	1	0	0	0	0	0	1071.77
Strigiformes	Strix uralensis	0.0903617	194	1	1	0	0	0	0	0	0	0	0	1	1	0	0	0	1	780.56
Strigiformes	Tyto alba	0.0903617	195	1	1	0	0	0	0	0	0	0	0	1	1	0	0	0	1	403.32
Anseriformes	Aythya nyroca	0.0839756	204	1	1	1	0	0	0	1	1	1	1	0	0	0	0	0	0	574
Falconiformes	Falco peregrinus	0.0806269	219	1	1	0	0	0	0	0	0	0	0	1	1	1	1	1	0	759.95
Accipitriformes	Aquila chrysaetos	0.0771872	224	0	1	0	1	0	0	0	0	0	0	1	0	0	0	0	0	4247.97
Anseriformes	Oxyura leucocephala	0.0736661	231	1	0	0	0	0	0	1	1	1	1	0	0	0	0	0	0	661.09
Accipitriformes	Accipiter gentilis	0.0725629	238	0	1	0	0	0	0	0	0	0	0	1	0	0	0	0	0	866.04
Galliformes	Alectoris rufa	0.0668522	258	1	0	0	0	1	0	1	1	0	0	1	0	0	0	0	0	527.86
Ciconiiformes	Ciconia ciconia	0.0666529	259	1	1	1	0	0	0	0	0	0	1	1	0	0	0	0	0	3445.8
Galliformes	Perdix perdix	0.0622667	276	1	0	0	0	0	0	1	1	0	0	1	0	0	0	0	0	405.3
Galliformes	Tetrao tetrix	0.0538439	298	1	0	0	0	1	0	1	1	0	0	1	0	0	0	0	0	1068.66
Galliformes	Coturnix coturnix	0.0470428	313	1	0	0	0	0	0	1	0	0	0	1	0	0	0	0	0	96.28
Accipitriformes	Circus pygargus	0.0452762	318	1	1	0	0	0	0	0	0	0	0	1	0	0	0	0	0	310.75
Passeriformes	Emberiza cirlus	0.0222523	377	1	0	0	0	0	0	1	1	0	0	1	0	0	0	0	0	25.6
